# Supplementary material for: Carcinoma-associated fibroblasts release microRNA-331-3p containing extracellular vesicles to exacerbate the development of pancreatic cancer via the SCARA5-FAK axis
Source: Cancer Biol Ther. 2022 May 5;23(1):378–92. doi: 10.1080/15384047.2022.2041961 (PMC9090287; doi:10.1080/15384047.2022.2041961)
Supplement: Supplemental Material [file KCBT_A_2041961_SM6447.zip]

Archive with 6 entries (5 files):
- supplementary/
- supplementary/Supplementary Figure 1.eps
- supplementary/Supplementary Figure 2.eps
- supplementary/Supplementary Figure 3.eps
- supplementary/Supplementary Table 1 (1).docx
- supplementary/Supplementary_Figure_Legends.docx
